# Supplementary material for: A pan-cancer bioinformatic analysis of the carcinogenic role of SMARCA1 in human carcinomas
Source: PLoS One. 2022 Sep 20;17(9):e0274823. doi: 10.1371/journal.pone.0274823 (PMC9488775; doi:10.1371/journal.pone.0274823)
Supplement: S1 File — (ZIP) [file pone.0274823.s006.zip]

Archive with 7 entries (7 files):
- david.txt
- Fig.12 data.txt
- S8 data.dta
- S8 data.xlsx
- smarca1.50_interactions.tsv
- smarca1.correlation top 100.xls
- stata code.txt
