# Supplementary material for: A pan-cancer bioinformatic analysis of the carcinogenic role of SMARCA1 in human carcinomas
Source: PLoS One. 2022 Sep 20;17(9):e0274823. doi: 10.1371/journal.pone.0274823 (PMC9488775; doi:10.1371/journal.pone.0274823)
Supplement: S1 File — (ZIP) [file pone.0274823.s006.zip › david.txt]

Category	Term	Count	%	PValue	Genes	List Total	Pop Hits	Pop Total	Fold Enrichment	Bonferroni	Benjamini	FDR
KEGG_PATHWAY	hsa00240:Pyrimidine metabolism	5	3.7037037037037033	6.837024393382533E-4	POLR2C, POLE3, POLR1C, POLR2F, UPRT	29	101	6879	11.742915670877434	0.03559950782612331	0.036236229284927424	0.036236229284927424
KEGG_PATHWAY	hsa03020:RNA polymerase	3	2.2222222222222223	0.007349126867786196	POLR2C, POLR1C, POLR2F	29	32	6879	22.23814655172414	0.3235806339700199	0.1947518619963342	0.1947518619963342
KEGG_PATHWAY	hsa00230:Purine metabolism	4	2.9629629629629632	0.0337491333185877	POLR2C, POLE3, POLR1C, POLR2F	29	176	6879	5.391065830721003	0.8379069057192835	0.5569035732866556	0.5569035732866556
KEGG_PATHWAY	hsa05016:Huntington's disease	4	2.9629629629629632	0.04203045836125703	SIN3A, POLR2C, POLR2F, AP2M1	29	192	6879	4.941810344827586	0.8972835137096529	0.5569035732866556	0.5569035732866556
KEGG_PATHWAY	hsa04919:Thyroid hormone signaling pathway	3	2.2222222222222223	0.07902628828179684	KAT2B, KAT2A, SIN3A	29	115	6879	6.188005997001499	0.987261936925961	0.7308917451945532	0.7308917451945532
KEGG_PATHWAY	hsa05166:HTLV-I infection	4	2.9629629629629632	0.08274246172013809	KAT2B, KAT2A, KAT5, POLE3	29	254	6879	3.7355416779799078	0.989718929230417	0.7308917451945532	0.7308917451945532
