# Supplementary material for: A pan-cancer bioinformatic analysis of the carcinogenic role of SMARCA1 in human carcinomas
Source: PLoS One. 2022 Sep 20;17(9):e0274823. doi: 10.1371/journal.pone.0274823 (PMC9488775; doi:10.1371/journal.pone.0274823)
Supplement: S1 File — (ZIP) [file pone.0274823.s006.zip › Fig.12 data.txt]

cg02779729	NA	NA
cg19250658	NA	NA
cg10076009	0.289265385294338	0.08537868658229776
cg04596655	0.0019086993213801979	0.24669825780071672
cg27353825	0.39964829552711234	-0.06790239136331185
cg12935118	0.004418518776019562	0.22678576514452856
cg17420696	0.05876431566911512	0.15166473147551768
cg06675660	0.000013266731204270577	0.34134971813380094
cg03460558	0.0005818617410934764	0.27245294745989374
cg08617833	0.028835282101215734	-0.1750609653582797
cg26010110	0.08825281051061143	0.136944366761122
cg18959966	0.033449674977202484	0.1703981874392287
cg24447042	6.07894578785321e-8	-0.41894307743894754
cg18751555	2.4918001084235805e-19	0.676832444596664
