# Supplementary material for: A pan-cancer bioinformatic analysis of the carcinogenic role of SMARCA1 in human carcinomas
Source: PLoS One. 2022 Sep 20;17(9):e0274823. doi: 10.1371/journal.pone.0274823 (PMC9488775; doi:10.1371/journal.pone.0274823)
Supplement: S1 File — (ZIP) [file pone.0274823.s006.zip › S8 data.xlsx]

## Sheet: Sheet1
Cancer_Survival	group	hr	lci	uci			breast cancer z = -3.252 p = 0.001
breast_OS	breast cancer	0.81	0.66	0.99			ovarian cancer z = 4.356 p = 0.000
breast_RFS	breast cancer	0.86	0.77	0.97			lung cancer z = -6.876 p = 0.000
breast_DMFS	breast cancer	0.83	0.71	0.97			gastric cancer z = 4.823 p = 0.000
breast_PPS	breast cancer	1.23	0.96	1.58			liver cancer z = 2.300 p = 0.021
ovarian_OS	ovarian cancer	1.16	1.01	1.32			Overall z = -0.117 p = 0.907
ovarian_PFS	ovarian cancer	1.28	1.11	1.48
ovarian_PPS	ovarian cancer	1.19	1	1.41
lung_FP	lung cancer	0.74	0.6	0.92
lung_OS	lung cancer	0.67	0.57	0.78
lung_PPS	lung cancer	0.58	0.45	0.76
gastric_FP	gastric cancer	1.55	1.2	2
gastric_OS	gastric cancer	1.47	1.18	1.82
gastric_PPS	gastric cancer	1.2	0.94	1.53
liver_DSS	liver cancer	1.51	0.94	2.4
liver_OS	liver cancer	1.24	0.85	1.81
liver_PFS	liver cancer	1.23	0.88	1.72
liver_RFS	liver cancer	1.14	0.79	1.65
