# Supplementary material for: A pan-cancer bioinformatic analysis of the carcinogenic role of SMARCA1 in human carcinomas
Source: PLoS One. 2022 Sep 20;17(9):e0274823. doi: 10.1371/journal.pone.0274823 (PMC9488775; doi:10.1371/journal.pone.0274823)
Supplement: S1 File — (ZIP) [file pone.0274823.s006.zip › smarca1.50_interactions.tsv]

#node1	node2	node1_string_id	node2_string_id	neighborhood_on_chromosome	gene_fusion	phylogenetic_cooccurrence	homology	coexpression	experimentally_determined_interaction	database_annotated	automated_textmining	combined_score
AP2M1	SMARCA5	9606.ENSP00000292807	9606.ENSP00000283131	0	0	0	0	0	0.284	0	0	0.284
AP2M1	SMARCA4	9606.ENSP00000292807	9606.ENSP00000395654	0	0	0	0	0	0.166	0	0	0.165
AP2M1	SMARCA1	9606.ENSP00000292807	9606.ENSP00000360162	0	0	0	0	0	0.284	0	0	0.284
ARID1B	SMARCC1	9606.ENSP00000344546	9606.ENSP00000254480	0	0	0	0	0	0.868	0	0	0.868
ARID1B	SMARCC2	9606.ENSP00000344546	9606.ENSP00000267064	0	0	0	0	0	0.866	0	0	0.866
ARID1B	SMARCA5	9606.ENSP00000344546	9606.ENSP00000283131	0	0	0	0	0	0.166	0	0	0.165
ARID1B	KAT5	9606.ENSP00000344546	9606.ENSP00000340330	0	0	0	0	0	0.185	0	0	0.185
ARID1B	MYSM1	9606.ENSP00000344546	9606.ENSP00000418734	0	0	0	0	0	0.159	0	0	0.158
ARID1B	BAZ2A	9606.ENSP00000344546	9606.ENSP00000446880	0	0	0	0	0	0.179	0	0	0.179
ARID1B	SIN3A	9606.ENSP00000344546	9606.ENSP00000378402	0	0	0	0	0	0.157	0	0	0.156
ARID1B	BAZ2B	9606.ENSP00000344546	9606.ENSP00000376534	0	0	0	0	0	0.179	0	0	0.179
ARID1B	SMARCA1	9606.ENSP00000344546	9606.ENSP00000360162	0	0	0	0	0	0.402	0	0	0.402
ARID1B	SMARCA4	9606.ENSP00000344546	9606.ENSP00000395654	0	0	0	0	0	0.895	0	0	0.895
ARID4A	KAT2A	9606.ENSP00000347602	9606.ENSP00000225916	0	0	0	0	0	0.268	0	0	0.268
ARID4A	SMARCC1	9606.ENSP00000347602	9606.ENSP00000254480	0	0	0	0	0	0.185	0	0	0.185
ARID4A	KAT7	9606.ENSP00000347602	9606.ENSP00000259021	0	0	0	0	0	0.262	0	0	0.262
ARID4A	KAT2B	9606.ENSP00000347602	9606.ENSP00000263754	0	0	0	0	0	0.268	0	0	0.268
ARID4A	ARID4B	9606.ENSP00000347602	9606.ENSP00000264183	0	0	0	0.888	0	0.379	0	0	0.379
ARID4A	SMARCC2	9606.ENSP00000347602	9606.ENSP00000267064	0	0	0	0	0	0.185	0	0	0.185
ARID4A	SMARCA5	9606.ENSP00000347602	9606.ENSP00000283131	0	0	0	0	0	0.324	0	0	0.323
ARID4A	KAT6B	9606.ENSP00000347602	9606.ENSP00000287239	0	0	0	0	0	0.262	0	0	0.262
ARID4A	BPTF	9606.ENSP00000347602	9606.ENSP00000307208	0	0	0	0	0	0.185	0	0	0.185
ARID4A	RSF1	9606.ENSP00000347602	9606.ENSP00000311513	0	0	0	0	0	0.162	0	0	0.161
ARID4A	KAT5	9606.ENSP00000347602	9606.ENSP00000340330	0	0	0	0	0	0.262	0	0	0.262
ARID4A	CECR2	9606.ENSP00000347602	9606.ENSP00000341219	0	0	0	0	0	0.268	0	0	0.268
ARID4A	BAZ1B	9606.ENSP00000347602	9606.ENSP00000342434	0	0	0	0	0	0.185	0	0	0.185
ARID4A	BAZ1A	9606.ENSP00000347602	9606.ENSP00000353458	0	0	0	0	0	0.185	0	0	0.185
ARID4A	BAZ2A	9606.ENSP00000347602	9606.ENSP00000446880	0	0	0	0	0	0.185	0	0	0.185
ARID4A	BAZ2B	9606.ENSP00000347602	9606.ENSP00000376534	0	0	0	0	0	0.185	0	0	0.185
ARID4A	HIST1H3A	9606.ENSP00000347602	9606.ENSP00000480826	0	0	0	0	0	0.340	0	0	0.340
ARID4A	ENSG00000267261	9606.ENSP00000347602	9606.ENSP00000468367	0	0	0	0	0	0.268	0	0	0.268
ARID4A	SMARCA1	9606.ENSP00000347602	9606.ENSP00000360162	0	0	0	0	0	0.324	0	0	0.323
ARID4A	PBRM1	9606.ENSP00000347602	9606.ENSP00000378307	0	0	0	0	0	0.185	0	0	0.185
ARID4A	H3F3A	9606.ENSP00000347602	9606.ENSP00000355778	0	0	0	0	0	0.340	0	0	0.340
ARID4A	KAT6A	9606.ENSP00000347602	9606.ENSP00000380136	0	0	0	0	0	0.262	0	0	0.262
ARID4A	KAT8	9606.ENSP00000347602	9606.ENSP00000406037	0	0	0	0	0	0.262	0	0	0.262
ARID4A	MYSM1	9606.ENSP00000347602	9606.ENSP00000418734	0	0	0	0	0	0.185	0	0	0.185
ARID4A	SMARCA4	9606.ENSP00000347602	9606.ENSP00000395654	0	0	0	0	0	0.373	0	0	0.373
ARID4A	SIN3B	9606.ENSP00000347602	9606.ENSP00000369131	0	0	0	0	0	0.589	0	0	0.589
ARID4A	SIN3A	9606.ENSP00000347602	9606.ENSP00000378402	0	0	0	0	0	0.599	0	0	0.599
ARID4A	RBBP4	9606.ENSP00000347602	9606.ENSP00000362592	0	0	0	0	0	0.415	0	0	0.415
ARID4A	RBBP7	9606.ENSP00000347602	9606.ENSP00000369424	0	0	0	0	0	0.674	0	0	0.674
ARID4B	KAT2A	9606.ENSP00000264183	9606.ENSP00000225916	0	0	0	0	0	0.268	0	0	0.268
ARID4B	SMARCC1	9606.ENSP00000264183	9606.ENSP00000254480	0	0	0	0	0	0.185	0	0	0.185
ARID4B	KAT7	9606.ENSP00000264183	9606.ENSP00000259021	0	0	0	0	0	0.262	0	0	0.262
ARID4B	KAT2B	9606.ENSP00000264183	9606.ENSP00000263754	0	0	0	0	0	0.268	0	0	0.268
ARID4B	BAZ1B	9606.ENSP00000264183	9606.ENSP00000342434	0	0	0	0	0	0.185	0	0	0.185
ARID4B	BAZ1A	9606.ENSP00000264183	9606.ENSP00000353458	0	0	0	0	0	0.185	0	0	0.185
ARID4B	CECR2	9606.ENSP00000264183	9606.ENSP00000341219	0	0	0	0	0	0.268	0	0	0.268
ARID4B	PBRM1	9606.ENSP00000264183	9606.ENSP00000378307	0	0	0	0	0	0.185	0	0	0.185
ARID4B	SMARCA1	9606.ENSP00000264183	9606.ENSP00000360162	0	0	0	0	0	0.324	0	0	0.323
ARID4B	H3F3A	9606.ENSP00000264183	9606.ENSP00000355778	0	0	0	0	0	0.340	0	0	0.340
ARID4B	BAZ2B	9606.ENSP00000264183	9606.ENSP00000376534	0	0	0	0	0	0.185	0	0	0.185
ARID4B	ENSG00000267261	9606.ENSP00000264183	9606.ENSP00000468367	0	0	0	0	0	0.268	0	0	0.268
ARID4B	KAT5	9606.ENSP00000264183	9606.ENSP00000340330	0	0	0	0	0	0.262	0	0	0.262
ARID4B	KAT6A	9606.ENSP00000264183	9606.ENSP00000380136	0	0	0	0	0	0.262	0	0	0.262
ARID4B	HIST1H3A	9606.ENSP00000264183	9606.ENSP00000480826	0	0	0	0	0	0.381	0	0	0.381
ARID4B	KAT8	9606.ENSP00000264183	9606.ENSP00000406037	0	0	0	0	0	0.262	0	0	0.262
ARID4B	KAT6B	9606.ENSP00000264183	9606.ENSP00000287239	0	0	0	0	0	0.262	0	0	0.262
ARID4B	MYSM1	9606.ENSP00000264183	9606.ENSP00000418734	0	0	0	0	0	0.185	0	0	0.185
ARID4B	SMARCC2	9606.ENSP00000264183	9606.ENSP00000267064	0	0	0	0	0	0.185	0	0	0.185
ARID4B	SMARCA4	9606.ENSP00000264183	9606.ENSP00000395654	0	0	0	0	0	0.373	0	0	0.373
ARID4B	RSF1	9606.ENSP00000264183	9606.ENSP00000311513	0	0	0	0	0	0.162	0	0	0.161
ARID4B	BPTF	9606.ENSP00000264183	9606.ENSP00000307208	0	0	0	0	0	0.185	0	0	0.185
ARID4B	SMARCA5	9606.ENSP00000264183	9606.ENSP00000283131	0	0	0	0	0	0.324	0	0	0.323
ARID4B	BAZ2A	9606.ENSP00000264183	9606.ENSP00000446880	0	0	0	0	0	0.185	0	0	0.185
ARID4B	RBBP7	9606.ENSP00000264183	9606.ENSP00000369424	0	0	0	0	0	0.316	0	0	0.316
ARID4B	SIN3B	9606.ENSP00000264183	9606.ENSP00000369131	0	0	0	0	0	0.384	0	0	0.384
ARID4B	SIN3A	9606.ENSP00000264183	9606.ENSP00000378402	0	0	0	0	0	0.913	0	0	0.913
BAZ1A	KAT2A	9606.ENSP00000353458	9606.ENSP00000225916	0	0	0	0.548	0	0.171	0	0	0.171
BAZ1A	SMARCC1	9606.ENSP00000353458	9606.ENSP00000254480	0	0	0	0	0	0.267	0	0	0.267
BAZ1A	KAT7	9606.ENSP00000353458	9606.ENSP00000259021	0	0	0	0	0	0.185	0	0	0.185
BAZ1A	SETD1A	9606.ENSP00000353458	9606.ENSP00000262519	0	0	0	0	0	0.195	0	0	0.195
BAZ1A	KAT2B	9606.ENSP00000353458	9606.ENSP00000263754	0	0	0	0.546	0	0.171	0	0	0.171
BAZ1A	SMARCC2	9606.ENSP00000353458	9606.ENSP00000267064	0	0	0	0	0	0.267	0	0	0.267
BAZ1A	SMARCA5	9606.ENSP00000353458	9606.ENSP00000283131	0	0	0	0	0	0.750	0	0	0.750
BAZ1A	KAT6B	9606.ENSP00000353458	9606.ENSP00000287239	0	0	0	0.540	0	0.185	0	0	0.185
BAZ1A	UBXN7	9606.ENSP00000353458	9606.ENSP00000296328	0	0	0	0	0	0.173	0	0	0.172
BAZ1A	PGR	9606.ENSP00000353458	9606.ENSP00000325120	0	0	0	0	0	0.194	0	0	0.194
BAZ1A	KAT5	9606.ENSP00000353458	9606.ENSP00000340330	0	0	0	0	0	0.185	0	0	0.185
BAZ1A	CECR2	9606.ENSP00000353458	9606.ENSP00000341219	0	0	0	0.541	0	0.171	0	0	0.171
BAZ1A	BAZ1B	9606.ENSP00000353458	9606.ENSP00000342434	0	0	0	0.571	0	0.294	0	0	0.294
BAZ1A	HMGB3	9606.ENSP00000353458	9606.ENSP00000359393	0	0	0	0	0	0.179	0	0	0.179
BAZ1A	ENSG00000267261	9606.ENSP00000353458	9606.ENSP00000468367	0	0	0	0	0	0.171	0	0	0.171
BAZ1A	KAT6A	9606.ENSP00000353458	9606.ENSP00000380136	0	0	0	0.540	0	0.185	0	0	0.185
BAZ1A	H3F3A	9606.ENSP00000353458	9606.ENSP00000355778	0	0	0	0	0	0.195	0	0	0.195
BAZ1A	SIN3B	9606.ENSP00000353458	9606.ENSP00000369131	0	0	0	0	0	0.262	0	0	0.262
BAZ1A	KAT8	9606.ENSP00000353458	9606.ENSP00000406037	0	0	0	0	0	0.185	0	0	0.185
BAZ1A	TTF2	9606.ENSP00000353458	9606.ENSP00000358478	0	0	0	0	0	0.285	0	0	0.285
BAZ1A	SIN3A	9606.ENSP00000353458	9606.ENSP00000378402	0	0	0	0	0	0.262	0	0	0.262
BAZ1A	MYSM1	9606.ENSP00000353458	9606.ENSP00000418734	0	0	0	0	0	0.372	0	0	0.372
BAZ1A	HIST1H3A	9606.ENSP00000353458	9606.ENSP00000480826	0	0	0	0	0	0.452	0	0	0.452
BAZ1A	SMARCA4	9606.ENSP00000353458	9606.ENSP00000395654	0	0	0	0	0	0.185	0	0	0.185
BAZ1A	POLE3	9606.ENSP00000353458	9606.ENSP00000363286	0	0	0	0	0	0.515	0	0	0.515
BAZ1A	RBBP4	9606.ENSP00000353458	9606.ENSP00000362592	0	0	0	0	0	0.392	0	0	0.392
BAZ1A	SMARCA1	9606.ENSP00000353458	9606.ENSP00000360162	0	0	0	0	0	0.615	0	0	0.615
BAZ1B	KAT2A	9606.ENSP00000342434	9606.ENSP00000225916	0	0	0	0.544	0	0.171	0	0	0.171
BAZ1B	SMARCC1	9606.ENSP00000342434	9606.ENSP00000254480	0	0	0	0	0	0.854	0	0	0.854
BAZ1B	KAT7	9606.ENSP00000342434	9606.ENSP00000259021	0	0	0	0	0	0.185	0	0	0.185
BAZ1B	SETD1A	9606.ENSP00000342434	9606.ENSP00000262519	0	0	0	0	0	0.195	0	0	0.195
BAZ1B	KAT2B	9606.ENSP00000342434	9606.ENSP00000263754	0	0	0	0.546	0	0.171	0	0	0.171
BAZ1B	SMARCC2	9606.ENSP00000342434	9606.ENSP00000267064	0	0	0	0	0	0.855	0	0	0.855
BAZ1B	SMARCA5	9606.ENSP00000342434	9606.ENSP00000283131	0	0	0	0	0	0.871	0	0	0.871
BAZ1B	KAT6B	9606.ENSP00000342434	9606.ENSP00000287239	0	0	0	0.539	0	0.185	0	0	0.185
BAZ1B	UBXN7	9606.ENSP00000342434	9606.ENSP00000296328	0	0	0	0	0	0.173	0	0	0.172
BAZ1B	PGR	9606.ENSP00000342434	9606.ENSP00000325120	0	0	0	0	0	0.194	0	0	0.194
BAZ1B	KAT5	9606.ENSP00000342434	9606.ENSP00000340330	0	0	0	0	0	0.185	0	0	0.185
BAZ1B	CECR2	9606.ENSP00000342434	9606.ENSP00000341219	0	0	0	0.541	0	0.171	0	0	0.171
BAZ1B	ENSG00000267261	9606.ENSP00000342434	9606.ENSP00000468367	0	0	0	0	0	0.171	0	0	0.171
BAZ1B	H3F3A	9606.ENSP00000342434	9606.ENSP00000355778	0	0	0	0	0	0.195	0	0	0.195
BAZ1B	KAT6A	9606.ENSP00000342434	9606.ENSP00000380136	0	0	0	0.539	0	0.185	0	0	0.185
BAZ1B	KAT8	9606.ENSP00000342434	9606.ENSP00000406037	0	0	0	0	0	0.185	0	0	0.185
BAZ1B	HMGB3	9606.ENSP00000342434	9606.ENSP00000359393	0	0	0	0	0	0.179	0	0	0.179
BAZ1B	SIN3B	9606.ENSP00000342434	9606.ENSP00000369131	0	0	0	0	0	0.262	0	0	0.262
BAZ1B	SIN3A	9606.ENSP00000342434	9606.ENSP00000378402	0	0	0	0	0	0.262	0	0	0.262
BAZ1B	MYSM1	9606.ENSP00000342434	9606.ENSP00000418734	0	0	0	0	0	0.372	0	0	0.372
BAZ1B	HIST1H3A	9606.ENSP00000342434	9606.ENSP00000480826	0	0	0	0	0	0.447	0	0	0.447
BAZ1B	BAZ2A	9606.ENSP00000342434	9606.ENSP00000446880	0	0	0	0.546	0	0.354	0	0	0.353
BAZ1B	POLE3	9606.ENSP00000342434	9606.ENSP00000363286	0	0	0	0	0	0.331	0	0	0.331
BAZ1B	SMARCA1	9606.ENSP00000342434	9606.ENSP00000360162	0	0	0	0	0	0.497	0	0	0.497
BAZ1B	SMARCA4	9606.ENSP00000342434	9606.ENSP00000395654	0	0	0	0	0	0.838	0	0	0.838
BAZ2A	KAT2A	9606.ENSP00000446880	9606.ENSP00000225916	0	0	0	0.548	0	0.171	0	0	0.171
BAZ2A	SMARCC1	9606.ENSP00000446880	9606.ENSP00000254480	0	0	0	0	0	0.267	0	0	0.267
BAZ2A	KAT7	9606.ENSP00000446880	9606.ENSP00000259021	0	0	0	0	0	0.185	0	0	0.185
BAZ2A	SETD1A	9606.ENSP00000446880	9606.ENSP00000262519	0	0	0	0	0	0.195	0	0	0.195
BAZ2A	KAT2B	9606.ENSP00000446880	9606.ENSP00000263754	0	0	0	0.553	0	0.171	0	0	0.171
BAZ2A	SMARCC2	9606.ENSP00000446880	9606.ENSP00000267064	0	0	0	0	0	0.267	0	0	0.267
BAZ2A	SMARCA5	9606.ENSP00000446880	9606.ENSP00000283131	0	0	0	0	0	0.557	0	0	0.557
BAZ2A	KAT6B	9606.ENSP00000446880	9606.ENSP00000287239	0	0	0	0.538	0	0.185	0	0	0.185
BAZ2A	UBXN7	9606.ENSP00000446880	9606.ENSP00000296328	0	0	0	0	0	0.173	0	0	0.172
BAZ2A	PGR	9606.ENSP00000446880	9606.ENSP00000325120	0	0	0	0	0	0.194	0	0	0.194
BAZ2A	KAT5	9606.ENSP00000446880	9606.ENSP00000340330	0	0	0	0	0	0.185	0	0	0.185
BAZ2A	CECR2	9606.ENSP00000446880	9606.ENSP00000341219	0	0	0	0.541	0	0.171	0	0	0.171
BAZ2A	H3F3A	9606.ENSP00000446880	9606.ENSP00000355778	0	0	0	0	0	0.195	0	0	0.195
BAZ2A	HMGB3	9606.ENSP00000446880	9606.ENSP00000359393	0	0	0	0	0	0.179	0	0	0.179
BAZ2A	SMARCA1	9606.ENSP00000446880	9606.ENSP00000360162	0	0	0	0	0	0.317	0	0	0.317
BAZ2A	POLE3	9606.ENSP00000446880	9606.ENSP00000363286	0	0	0	0	0	0.331	0	0	0.331
BAZ2A	SIN3B	9606.ENSP00000446880	9606.ENSP00000369131	0	0	0	0	0	0.262	0	0	0.262
BAZ2A	SIN3A	9606.ENSP00000446880	9606.ENSP00000378402	0	0	0	0	0	0.262	0	0	0.262
BAZ2A	KAT6A	9606.ENSP00000446880	9606.ENSP00000380136	0	0	0	0.539	0	0.185	0	0	0.185
BAZ2A	SMARCA4	9606.ENSP00000446880	9606.ENSP00000395654	0	0	0	0	0	0.185	0	0	0.185
BAZ2A	KAT8	9606.ENSP00000446880	9606.ENSP00000406037	0	0	0	0	0	0.472	0	0	0.472
BAZ2A	BEND3	9606.ENSP00000446880	9606.ENSP00000411268	0	0	0	0	0	0.294	0	0	0.294
BAZ2A	MYSM1	9606.ENSP00000446880	9606.ENSP00000418734	0	0	0	0	0	0.372	0	0	0.372
BAZ2A	HIST1H3A	9606.ENSP00000446880	9606.ENSP00000480826	0	0	0	0	0	0.195	0	0	0.195
BAZ2A	ENSG00000267261	9606.ENSP00000446880	9606.ENSP00000468367	0	0	0	0	0	0.171	0	0	0.171
BAZ2B	KAT2A	9606.ENSP00000376534	9606.ENSP00000225916	0	0	0	0.547	0	0.171	0	0	0.171
BAZ2B	SMARCC1	9606.ENSP00000376534	9606.ENSP00000254480	0	0	0	0	0	0.267	0	0	0.267
BAZ2B	KAT7	9606.ENSP00000376534	9606.ENSP00000259021	0	0	0	0	0	0.185	0	0	0.185
BAZ2B	SETD1A	9606.ENSP00000376534	9606.ENSP00000262519	0	0	0	0	0	0.195	0	0	0.195
BAZ2B	KAT2B	9606.ENSP00000376534	9606.ENSP00000263754	0	0	0	0.549	0	0.171	0	0	0.171
BAZ2B	SMARCC2	9606.ENSP00000376534	9606.ENSP00000267064	0	0	0	0	0	0.267	0	0	0.267
BAZ2B	SMARCA5	9606.ENSP00000376534	9606.ENSP00000283131	0	0	0	0	0	0.317	0	0	0.317
BAZ2B	KAT6B	9606.ENSP00000376534	9606.ENSP00000287239	0	0	0	0.538	0	0.185	0	0	0.185
BAZ2B	UBXN7	9606.ENSP00000376534	9606.ENSP00000296328	0	0	0	0	0	0.173	0	0	0.172
BAZ2B	PGR	9606.ENSP00000376534	9606.ENSP00000325120	0	0	0	0	0	0.194	0	0	0.194
BAZ2B	KAT5	9606.ENSP00000376534	9606.ENSP00000340330	0	0	0	0	0	0.185	0	0	0.185
BAZ2B	CECR2	9606.ENSP00000376534	9606.ENSP00000341219	0	0	0	0.541	0	0.171	0	0	0.171
BAZ2B	H3F3A	9606.ENSP00000376534	9606.ENSP00000355778	0	0	0	0	0	0.195	0	0	0.195
BAZ2B	HMGB3	9606.ENSP00000376534	9606.ENSP00000359393	0	0	0	0	0	0.179	0	0	0.179
BAZ2B	SMARCA1	9606.ENSP00000376534	9606.ENSP00000360162	0	0	0	0	0	0.317	0	0	0.317
BAZ2B	POLE3	9606.ENSP00000376534	9606.ENSP00000363286	0	0	0	0	0	0.331	0	0	0.331
BAZ2B	SIN3B	9606.ENSP00000376534	9606.ENSP00000369131	0	0	0	0	0	0.262	0	0	0.262
BAZ2B	HIST1H3A	9606.ENSP00000376534	9606.ENSP00000480826	0	0	0	0	0	0.195	0	0	0.195
BAZ2B	ENSG00000267261	9606.ENSP00000376534	9606.ENSP00000468367	0	0	0	0	0	0.171	0	0	0.171
BAZ2B	KAT8	9606.ENSP00000376534	9606.ENSP00000406037	0	0	0	0	0	0.185	0	0	0.185
BAZ2B	KAT6A	9606.ENSP00000376534	9606.ENSP00000380136	0	0	0	0.538	0	0.185	0	0	0.185
BAZ2B	SIN3A	9606.ENSP00000376534	9606.ENSP00000378402	0	0	0	0	0	0.262	0	0	0.262
BAZ2B	SMARCA4	9606.ENSP00000376534	9606.ENSP00000395654	0	0	0	0	0	0.185	0	0	0.185
BAZ2B	MYSM1	9606.ENSP00000376534	9606.ENSP00000418734	0	0	0	0	0	0.372	0	0	0.372
BEND3	SMARCA5	9606.ENSP00000411268	9606.ENSP00000283131	0	0	0	0	0	0.485	0	0	0.485
BEND3	SMARCA1	9606.ENSP00000411268	9606.ENSP00000360162	0	0	0	0	0	0.301	0	0	0.301
BEND3	SMARCA4	9606.ENSP00000411268	9606.ENSP00000395654	0	0	0	0	0	0.301	0	0	0.301
BPTF	KAT2A	9606.ENSP00000307208	9606.ENSP00000225916	0	0	0	0.566	0	0.178	0	0	0.177
BPTF	SMARCC1	9606.ENSP00000307208	9606.ENSP00000254480	0	0	0	0	0	0.462	0	0	0.461
BPTF	KAT7	9606.ENSP00000307208	9606.ENSP00000259021	0	0	0	0	0	0.189	0	0	0.189
BPTF	SETD1A	9606.ENSP00000307208	9606.ENSP00000262519	0	0	0	0	0	0.394	0	0	0.394
BPTF	KAT2B	9606.ENSP00000307208	9606.ENSP00000263754	0	0	0	0.568	0	0.178	0	0	0.177
BPTF	SMARCC2	9606.ENSP00000307208	9606.ENSP00000267064	0	0	0	0	0	0.462	0	0	0.461
BPTF	SMARCA5	9606.ENSP00000307208	9606.ENSP00000283131	0	0	0	0	0	0.827	0	0	0.827
BPTF	KAT6B	9606.ENSP00000307208	9606.ENSP00000287239	0	0	0	0	0	0.189	0	0	0.189
BPTF	EN1	9606.ENSP00000307208	9606.ENSP00000295206	0	0	0	0	0	0.336	0	0	0.336
BPTF	UBXN7	9606.ENSP00000307208	9606.ENSP00000296328	0	0	0	0	0	0.269	0	0	0.269
BPTF	EN2	9606.ENSP00000307208	9606.ENSP00000297375	0	0	0	0	0	0.336	0	0	0.336
BPTF	HMGB3	9606.ENSP00000307208	9606.ENSP00000359393	0	0	0	0	0	0.177	0	0	0.177
BPTF	RUVBL1	9606.ENSP00000307208	9606.ENSP00000318297	0	0	0	0	0	0.178	0	0	0.177
BPTF	POLE3	9606.ENSP00000307208	9606.ENSP00000363286	0	0	0	0	0	0.193	0	0	0.193
BPTF	KAT8	9606.ENSP00000307208	9606.ENSP00000406037	0	0	0	0	0	0.189	0	0	0.189
BPTF	KAT6A	9606.ENSP00000307208	9606.ENSP00000380136	0	0	0	0	0	0.189	0	0	0.189
BPTF	USF1	9606.ENSP00000307208	9606.ENSP00000357000	0	0	0	0	0	0.405	0	0	0.405
BPTF	KAT5	9606.ENSP00000307208	9606.ENSP00000340330	0	0	0	0	0	0.189	0	0	0.189
BPTF	ENSG00000267261	9606.ENSP00000307208	9606.ENSP00000468367	0	0	0	0	0	0.178	0	0	0.177
BPTF	PGR	9606.ENSP00000307208	9606.ENSP00000325120	0	0	0	0	0	0.585	0	0	0.585
BPTF	SIN3B	9606.ENSP00000307208	9606.ENSP00000369131	0	0	0	0	0	0.262	0	0	0.262
BPTF	MYSM1	9606.ENSP00000307208	9606.ENSP00000418734	0	0	0	0	0	0.462	0	0	0.461
BPTF	SIN3A	9606.ENSP00000307208	9606.ENSP00000378402	0	0	0	0	0	0.262	0	0	0.262
BPTF	RBBP7	9606.ENSP00000307208	9606.ENSP00000369424	0	0	0	0	0	0.490	0	0	0.490
BPTF	HIST1H3A	9606.ENSP00000307208	9606.ENSP00000480826	0	0	0	0	0	0.790	0	0	0.790
BPTF	DPY30	9606.ENSP00000307208	9606.ENSP00000345837	0	0	0	0	0	0.537	0	0	0.537
BPTF	H3F3A	9606.ENSP00000307208	9606.ENSP00000355778	0	0	0	0	0	0.808	0	0	0.808
BPTF	SMARCA4	9606.ENSP00000307208	9606.ENSP00000395654	0	0	0	0	0	0.583	0	0	0.583
BPTF	CECR2	9606.ENSP00000307208	9606.ENSP00000341219	0	0	0	0.542	0	0.178	0	0	0.177
BPTF	RBBP4	9606.ENSP00000307208	9606.ENSP00000362592	0	0	0	0	0	0.490	0	0	0.490
BPTF	SMARCA1	9606.ENSP00000307208	9606.ENSP00000360162	0	0	0	0	0	0.815	0	0	0.815
BTAF1	TTF2	9606.ENSP00000265990	9606.ENSP00000358478	0	0	0	0.575	0	0.211	0	0	0.211
BTAF1	SMARCA4	9606.ENSP00000265990	9606.ENSP00000395654	0	0	0	0.576	0	0.185	0	0	0.185
BTAF1	SMARCA1	9606.ENSP00000265990	9606.ENSP00000360162	0	0	0	0.635	0	0.341	0	0	0.341
BTAF1	UBXN7	9606.ENSP00000265990	9606.ENSP00000296328	0	0	0	0	0	0.193	0	0	0.193
BTAF1	SMARCA5	9606.ENSP00000265990	9606.ENSP00000283131	0	0	0	0.638	0	0.341	0	0	0.341
BTAF1	HMGB3	9606.ENSP00000265990	9606.ENSP00000359393	0	0	0	0	0	0.355	0	0	0.355
CECR2	SMARCC1	9606.ENSP00000341219	9606.ENSP00000254480	0	0	0	0	0	0.267	0	0	0.267
CECR2	KAT7	9606.ENSP00000341219	9606.ENSP00000259021	0	0	0	0	0	0.266	0	0	0.266
CECR2	SETD1A	9606.ENSP00000341219	9606.ENSP00000262519	0	0	0	0	0	0.195	0	0	0.195
CECR2	SMARCC2	9606.ENSP00000341219	9606.ENSP00000267064	0	0	0	0	0	0.267	0	0	0.267
CECR2	SMARCA5	9606.ENSP00000341219	9606.ENSP00000283131	0	0	0	0	0	0.709	0	0	0.709
CECR2	KAT6B	9606.ENSP00000341219	9606.ENSP00000287239	0	0	0	0	0	0.266	0	0	0.266
CECR2	UBXN7	9606.ENSP00000341219	9606.ENSP00000296328	0	0	0	0	0	0.173	0	0	0.172
CECR2	PGR	9606.ENSP00000341219	9606.ENSP00000325120	0	0	0	0	0	0.194	0	0	0.194
CECR2	KAT5	9606.ENSP00000341219	9606.ENSP00000340330	0	0	0	0	0	0.266	0	0	0.266
CECR2	POLE3	9606.ENSP00000341219	9606.ENSP00000363286	0	0	0	0	0	0.193	0	0	0.193
CECR2	PBRM1	9606.ENSP00000341219	9606.ENSP00000378307	0	0	0	0.539	0	0.178	0	0	0.177
CECR2	HIST1H3A	9606.ENSP00000341219	9606.ENSP00000480826	0	0	0	0	0	0.285	0	0	0.284
CECR2	KAT8	9606.ENSP00000341219	9606.ENSP00000406037	0	0	0	0	0	0.266	0	0	0.266
CECR2	H3F3A	9606.ENSP00000341219	9606.ENSP00000355778	0	0	0	0	0	0.285	0	0	0.284
CECR2	SIN3B	9606.ENSP00000341219	9606.ENSP00000369131	0	0	0	0	0	0.379	0	0	0.379
CECR2	SIN3A	9606.ENSP00000341219	9606.ENSP00000378402	0	0	0	0	0	0.379	0	0	0.379
CECR2	KAT6A	9606.ENSP00000341219	9606.ENSP00000380136	0	0	0	0	0	0.266	0	0	0.266
CECR2	MYSM1	9606.ENSP00000341219	9606.ENSP00000418734	0	0	0	0	0	0.412	0	0	0.412
CECR2	SMARCA4	9606.ENSP00000341219	9606.ENSP00000395654	0	0	0	0	0	0.185	0	0	0.185
CECR2	SMARCA1	9606.ENSP00000341219	9606.ENSP00000360162	0	0	0	0	0	0.669	0	0	0.669
DDX21	UBXN7	9606.ENSP00000346120	9606.ENSP00000296328	0	0	0	0	0	0.177	0	0	0.177
DDX21	SMARCA1	9606.ENSP00000346120	9606.ENSP00000360162	0	0	0	0	0	0.417	0	0	0.417
DDX21	PARP1	9606.ENSP00000346120	9606.ENSP00000355759	0	0	0	0	0	0.387	0	0	0.386
DPY30	SETD1A	9606.ENSP00000345837	9606.ENSP00000262519	0	0	0	0	0	0.807	0	0	0.807
DPY30	SMARCA5	9606.ENSP00000345837	9606.ENSP00000283131	0	0	0	0	0	0.294	0	0	0.294
DPY30	RBBP4	9606.ENSP00000345837	9606.ENSP00000362592	0	0	0	0	0	0.221	0	0	0.221
DPY30	SMARCA1	9606.ENSP00000345837	9606.ENSP00000360162	0	0	0	0	0	0.294	0	0	0.294
DPY30	SIN3B	9606.ENSP00000345837	9606.ENSP00000369131	0	0	0	0	0	0.268	0	0	0.268
DPY30	SIN3A	9606.ENSP00000345837	9606.ENSP00000378402	0	0	0	0	0	0.268	0	0	0.268
EN1	SMARCA1	9606.ENSP00000295206	9606.ENSP00000360162	0	0	0	0	0	0.351	0	0	0.351
EN2	SMARCA1	9606.ENSP00000297375	9606.ENSP00000360162	0	0	0	0	0	0.351	0	0	0.351
ENSG00000267261	SMARCC1	9606.ENSP00000468367	9606.ENSP00000254480	0	0	0	0	0	0.267	0	0	0.267
ENSG00000267261	KAT7	9606.ENSP00000468367	9606.ENSP00000259021	0	0	0	0	0	0.310	0	0	0.309
ENSG00000267261	SETD1A	9606.ENSP00000468367	9606.ENSP00000262519	0	0	0	0	0	0.195	0	0	0.195
ENSG00000267261	SMARCC2	9606.ENSP00000468367	9606.ENSP00000267064	0	0	0	0	0	0.267	0	0	0.267
ENSG00000267261	SMARCA5	9606.ENSP00000468367	9606.ENSP00000283131	0	0	0	0	0	0.306	0	0	0.306
ENSG00000267261	KAT6B	9606.ENSP00000468367	9606.ENSP00000287239	0	0	0	0	0	0.310	0	0	0.309
ENSG00000267261	UBXN7	9606.ENSP00000468367	9606.ENSP00000296328	0	0	0	0	0	0.173	0	0	0.172
ENSG00000267261	PGR	9606.ENSP00000468367	9606.ENSP00000325120	0	0	0	0	0	0.194	0	0	0.194
ENSG00000267261	KAT5	9606.ENSP00000468367	9606.ENSP00000340330	0	0	0	0	0	0.310	0	0	0.309
ENSG00000267261	H3F3A	9606.ENSP00000468367	9606.ENSP00000355778	0	0	0	0	0	0.285	0	0	0.284
ENSG00000267261	SMARCA1	9606.ENSP00000468367	9606.ENSP00000360162	0	0	0	0	0	0.306	0	0	0.306
ENSG00000267261	POLE3	9606.ENSP00000468367	9606.ENSP00000363286	0	0	0	0	0	0.193	0	0	0.193
ENSG00000267261	SIN3B	9606.ENSP00000468367	9606.ENSP00000369131	0	0	0	0	0	0.379	0	0	0.379
ENSG00000267261	PBRM1	9606.ENSP00000468367	9606.ENSP00000378307	0	0	0	0	0	0.178	0	0	0.177
ENSG00000267261	SIN3A	9606.ENSP00000468367	9606.ENSP00000378402	0	0	0	0	0	0.379	0	0	0.379
ENSG00000267261	KAT6A	9606.ENSP00000468367	9606.ENSP00000380136	0	0	0	0	0	0.310	0	0	0.309
ENSG00000267261	SMARCA4	9606.ENSP00000468367	9606.ENSP00000395654	0	0	0	0	0	0.185	0	0	0.185
ENSG00000267261	KAT8	9606.ENSP00000468367	9606.ENSP00000406037	0	0	0	0	0	0.310	0	0	0.309
ENSG00000267261	MYSM1	9606.ENSP00000468367	9606.ENSP00000418734	0	0	0	0	0	0.412	0	0	0.412
ENSG00000267261	HIST1H3A	9606.ENSP00000468367	9606.ENSP00000480826	0	0	0	0	0	0.285	0	0	0.284
H3F3A	POLR2C	9606.ENSP00000355778	9606.ENSP00000219252	0	0	0	0	0	0.167	0	0	0.167
H3F3A	KAT2A	9606.ENSP00000355778	9606.ENSP00000225916	0	0	0	0	0	0.507	0	0	0.507
H3F3A	KAT7	9606.ENSP00000355778	9606.ENSP00000259021	0	0	0	0	0	0.372	0	0	0.372
H3F3A	SETD1A	9606.ENSP00000355778	9606.ENSP00000262519	0	0	0	0	0	0.292	0	0	0.292
H3F3A	KAT2B	9606.ENSP00000355778	9606.ENSP00000263754	0	0	0	0	0	0.527	0	0	0.527
H3F3A	SMARCA5	9606.ENSP00000355778	9606.ENSP00000283131	0	0	0	0	0	0.434	0	0	0.434
H3F3A	KAT6B	9606.ENSP00000355778	9606.ENSP00000287239	0	0	0	0	0	0.731	0	0	0.731
H3F3A	UBXN7	9606.ENSP00000355778	9606.ENSP00000296328	0	0	0	0	0	0.264	0	0	0.264
H3F3A	RSF1	9606.ENSP00000355778	9606.ENSP00000311513	0	0	0	0	0	0.167	0	0	0.167
H3F3A	RUVBL1	9606.ENSP00000355778	9606.ENSP00000318297	0	0	0	0	0	0.537	0	0	0.537
H3F3A	KAT5	9606.ENSP00000355778	9606.ENSP00000340330	0	0	0	0	0	0.340	0	0	0.340
H3F3A	PARP1	9606.ENSP00000355778	9606.ENSP00000355759	0	0	0	0	0	0.391	0	0	0.391
H3F3A	POLR1C	9606.ENSP00000355778	9606.ENSP00000361465	0	0	0	0	0	0.167	0	0	0.167
H3F3A	POLE3	9606.ENSP00000355778	9606.ENSP00000363286	0	0	0	0	0	0.185	0	0	0.185
H3F3A	SIN3B	9606.ENSP00000355778	9606.ENSP00000369131	0	0	0	0	0	0.264	0	0	0.264
H3F3A	SIN3A	9606.ENSP00000355778	9606.ENSP00000378402	0	0	0	0	0	0.264	0	0	0.264
H3F3A	KAT8	9606.ENSP00000355778	9606.ENSP00000406037	0	0	0	0	0	0.340	0	0	0.340
H3F3A	RBBP7	9606.ENSP00000355778	9606.ENSP00000369424	0	0	0	0	0	0.410	0	0	0.410
H3F3A	RBBP4	9606.ENSP00000355778	9606.ENSP00000362592	0	0	0	0	0	0.558	0	0	0.558
H3F3A	SMARCA1	9606.ENSP00000355778	9606.ENSP00000360162	0	0	0	0	0	0.415	0	0	0.415
H3F3A	SMARCA4	9606.ENSP00000355778	9606.ENSP00000395654	0	0	0	0	0	0.497	0	0	0.497
H3F3A	PBRM1	9606.ENSP00000355778	9606.ENSP00000378307	0	0	0	0	0	0.832	0	0	0.832
H3F3A	KAT6A	9606.ENSP00000355778	9606.ENSP00000380136	0	0	0	0	0	0.956	0	0	0.956
H3F3A	HIST1H3A	9606.ENSP00000355778	9606.ENSP00000480826	0	0	0	0.984	0	0.894	0	0	0.894
HIST1H3A	POLR2C	9606.ENSP00000480826	9606.ENSP00000219252	0	0	0	0	0	0.167	0	0	0.167
HIST1H3A	KAT2A	9606.ENSP00000480826	9606.ENSP00000225916	0	0	0	0	0	0.554	0	0	0.554
HIST1H3A	KAT7	9606.ENSP00000480826	9606.ENSP00000259021	0	0	0	0	0	0.550	0	0	0.550
HIST1H3A	SETD1A	9606.ENSP00000480826	9606.ENSP00000262519	0	0	0	0	0	0.492	0	0	0.492
HIST1H3A	KAT2B	9606.ENSP00000480826	9606.ENSP00000263754	0	0	0	0	0	0.554	0	0	0.554
HIST1H3A	SMARCA5	9606.ENSP00000480826	9606.ENSP00000283131	0	0	0	0	0	0.466	0	0	0.466
HIST1H3A	KAT6B	9606.ENSP00000480826	9606.ENSP00000287239	0	0	0	0	0	0.411	0	0	0.410
HIST1H3A	UBXN7	9606.ENSP00000480826	9606.ENSP00000296328	0	0	0	0	0	0.264	0	0	0.264
HIST1H3A	RSF1	9606.ENSP00000480826	9606.ENSP00000311513	0	0	0	0	0	0.183	0	0	0.183
HIST1H3A	RUVBL1	9606.ENSP00000480826	9606.ENSP00000318297	0	0	0	0	0	0.943	0	0	0.943
HIST1H3A	KAT5	9606.ENSP00000480826	9606.ENSP00000340330	0	0	0	0	0	0.572	0	0	0.572
HIST1H3A	PARP1	9606.ENSP00000480826	9606.ENSP00000355759	0	0	0	0	0	0.327	0	0	0.327
HIST1H3A	HMGB3	9606.ENSP00000480826	9606.ENSP00000359393	0	0	0	0	0	0.152	0	0	0.152
HIST1H3A	SMARCA1	9606.ENSP00000480826	9606.ENSP00000360162	0	0	0	0	0	0.415	0	0	0.415
HIST1H3A	POLR1C	9606.ENSP00000480826	9606.ENSP00000361465	0	0	0	0	0	0.167	0	0	0.167
HIST1H3A	RBBP4	9606.ENSP00000480826	9606.ENSP00000362592	0	0	0	0	0	0.558	0	0	0.558
HIST1H3A	POLE3	9606.ENSP00000480826	9606.ENSP00000363286	0	0	0	0	0	0.185	0	0	0.185
HIST1H3A	SIN3B	9606.ENSP00000480826	9606.ENSP00000369131	0	0	0	0	0	0.264	0	0	0.264
HIST1H3A	RBBP7	9606.ENSP00000480826	9606.ENSP00000369424	0	0	0	0	0	0.487	0	0	0.487
HIST1H3A	PBRM1	9606.ENSP00000480826	9606.ENSP00000378307	0	0	0	0	0	0.875	0	0	0.875
HIST1H3A	SIN3A	9606.ENSP00000480826	9606.ENSP00000378402	0	0	0	0	0	0.316	0	0	0.316
HIST1H3A	KAT6A	9606.ENSP00000480826	9606.ENSP00000380136	0	0	0	0	0	0.963	0	0	0.963
HIST1H3A	SMARCA4	9606.ENSP00000480826	9606.ENSP00000395654	0	0	0	0	0	0.497	0	0	0.497
HIST1H3A	KAT8	9606.ENSP00000480826	9606.ENSP00000406037	0	0	0	0	0	0.555	0	0	0.555
HMGB3	SMARCC1	9606.ENSP00000359393	9606.ENSP00000254480	0	0	0	0	0	0.288	0	0	0.288
HMGB3	SMARCC2	9606.ENSP00000359393	9606.ENSP00000267064	0	0	0	0	0	0.288	0	0	0.288
HMGB3	SMARCA5	9606.ENSP00000359393	9606.ENSP00000283131	0	0	0	0	0	0.285	0	0	0.284
HMGB3	RUVBL1	9606.ENSP00000359393	9606.ENSP00000318297	0	0	0	0	0	0.184	0	0	0.183
HMGB3	MYSM1	9606.ENSP00000359393	9606.ENSP00000418734	0	0	0	0	0	0.177	0	0	0.177
HMGB3	PBRM1	9606.ENSP00000359393	9606.ENSP00000378307	0	0	0	0	0	0.185	0	0	0.185
HMGB3	SIN3B	9606.ENSP00000359393	9606.ENSP00000369131	0	0	0	0	0	0.264	0	0	0.264
HMGB3	SIN3A	9606.ENSP00000359393	9606.ENSP00000378402	0	0	0	0	0	0.264	0	0	0.264
HMGB3	SMARCA4	9606.ENSP00000359393	9606.ENSP00000395654	0	0	0	0	0	0.261	0	0	0.260
HMGB3	SMARCA1	9606.ENSP00000359393	9606.ENSP00000360162	0	0	0	0	0	0.285	0	0	0.284
KAT2A	PGR	9606.ENSP00000225916	9606.ENSP00000325120	0	0	0	0	0	0.194	0	0	0.194
KAT2A	USF1	9606.ENSP00000225916	9606.ENSP00000357000	0	0	0	0	0	0.157	0	0	0.156
KAT2A	UBXN7	9606.ENSP00000225916	9606.ENSP00000296328	0	0	0	0	0	0.173	0	0	0.172
KAT2A	PBRM1	9606.ENSP00000225916	9606.ENSP00000378307	0	0	0	0.544	0	0.178	0	0	0.177
KAT2A	MYSM1	9606.ENSP00000225916	9606.ENSP00000418734	0	0	0	0	0	0.412	0	0	0.412
KAT2A	SMARCC2	9606.ENSP00000225916	9606.ENSP00000267064	0	0	0	0	0	0.267	0	0	0.267
KAT2A	SMARCC1	9606.ENSP00000225916	9606.ENSP00000254480	0	0	0	0	0	0.267	0	0	0.267
KAT2A	SIN3B	9606.ENSP00000225916	9606.ENSP00000369131	0	0	0	0	0	0.567	0	0	0.567
KAT2A	SIN3A	9606.ENSP00000225916	9606.ENSP00000378402	0	0	0	0	0	0.567	0	0	0.567
KAT2A	KAT7	9606.ENSP00000225916	9606.ENSP00000259021	0	0	0	0	0	0.339	0	0	0.339
KAT2A	SETD1A	9606.ENSP00000225916	9606.ENSP00000262519	0	0	0	0	0	0.195	0	0	0.195
KAT2A	KAT6B	9606.ENSP00000225916	9606.ENSP00000287239	0	0	0	0	0	0.339	0	0	0.339
KAT2A	SMARCA4	9606.ENSP00000225916	9606.ENSP00000395654	0	0	0	0	0	0.249	0	0	0.248
KAT2A	KAT6A	9606.ENSP00000225916	9606.ENSP00000380136	0	0	0	0	0	0.339	0	0	0.339
KAT2A	POLE3	9606.ENSP00000225916	9606.ENSP00000363286	0	0	0	0	0	0.193	0	0	0.193
KAT2A	SMARCA1	9606.ENSP00000225916	9606.ENSP00000360162	0	0	0	0	0	0.306	0	0	0.306
KAT2A	KAT2B	9606.ENSP00000225916	9606.ENSP00000263754	0	0	0	0.973	0	0.278	0	0	0.278
KAT2A	KAT8	9606.ENSP00000225916	9606.ENSP00000406037	0	0	0	0	0	0.339	0	0	0.339
KAT2A	KAT5	9606.ENSP00000225916	9606.ENSP00000340330	0	0	0	0	0	0.339	0	0	0.339
KAT2A	SMARCA5	9606.ENSP00000225916	9606.ENSP00000283131	0	0	0	0	0	0.306	0	0	0.306
KAT2B	SMARCC1	9606.ENSP00000263754	9606.ENSP00000254480	0	0	0	0	0	0.267	0	0	0.267
KAT2B	KAT7	9606.ENSP00000263754	9606.ENSP00000259021	0	0	0	0	0	0.339	0	0	0.339
KAT2B	SETD1A	9606.ENSP00000263754	9606.ENSP00000262519	0	0	0	0	0	0.195	0	0	0.195
KAT2B	UBXN7	9606.ENSP00000263754	9606.ENSP00000296328	0	0	0	0	0	0.173	0	0	0.172
KAT2B	PBRM1	9606.ENSP00000263754	9606.ENSP00000378307	0	0	0	0.544	0	0.178	0	0	0.177
KAT2B	PGR	9606.ENSP00000263754	9606.ENSP00000325120	0	0	0	0	0	0.478	0	0	0.478
KAT2B	USF1	9606.ENSP00000263754	9606.ENSP00000357000	0	0	0	0	0	0.355	0	0	0.355
KAT2B	PARP1	9606.ENSP00000263754	9606.ENSP00000355759	0	0	0	0	0	0.360	0	0	0.360
KAT2B	SMARCA1	9606.ENSP00000263754	9606.ENSP00000360162	0	0	0	0	0	0.306	0	0	0.306
KAT2B	KAT6B	9606.ENSP00000263754	9606.ENSP00000287239	0	0	0	0	0	0.339	0	0	0.339
KAT2B	KAT6A	9606.ENSP00000263754	9606.ENSP00000380136	0	0	0	0	0	0.339	0	0	0.339
KAT2B	POLE3	9606.ENSP00000263754	9606.ENSP00000363286	0	0	0	0	0	0.193	0	0	0.193
KAT2B	KAT8	9606.ENSP00000263754	9606.ENSP00000406037	0	0	0	0	0	0.339	0	0	0.339
KAT2B	SMARCC2	9606.ENSP00000263754	9606.ENSP00000267064	0	0	0	0	0	0.267	0	0	0.267
KAT2B	SIN3B	9606.ENSP00000263754	9606.ENSP00000369131	0	0	0	0	0	0.567	0	0	0.567
KAT2B	SMARCA5	9606.ENSP00000263754	9606.ENSP00000283131	0	0	0	0	0	0.306	0	0	0.306
KAT2B	SIN3A	9606.ENSP00000263754	9606.ENSP00000378402	0	0	0	0	0	0.567	0	0	0.567
KAT2B	SMARCA4	9606.ENSP00000263754	9606.ENSP00000395654	0	0	0	0	0	0.249	0	0	0.248
KAT2B	MYSM1	9606.ENSP00000263754	9606.ENSP00000418734	0	0	0	0	0	0.606	0	0	0.606
KAT2B	KAT5	9606.ENSP00000263754	9606.ENSP00000340330	0	0	0	0	0	0.339	0	0	0.339
KAT5	SMARCC1	9606.ENSP00000340330	9606.ENSP00000254480	0	0	0	0	0	0.188	0	0	0.188
KAT5	SMARCC2	9606.ENSP00000340330	9606.ENSP00000267064	0	0	0	0	0	0.188	0	0	0.188
KAT5	SMARCA5	9606.ENSP00000340330	9606.ENSP00000283131	0	0	0	0	0	0.286	0	0	0.286
KAT5	RSF1	9606.ENSP00000340330	9606.ENSP00000311513	0	0	0	0	0	0.188	0	0	0.188
KAT5	RUVBL1	9606.ENSP00000340330	9606.ENSP00000318297	0	0	0	0	0	0.806	0	0	0.806
KAT5	MYSM1	9606.ENSP00000340330	9606.ENSP00000418734	0	0	0	0	0	0.191	0	0	0.191
KAT5	PBRM1	9606.ENSP00000340330	9606.ENSP00000378307	0	0	0	0	0	0.186	0	0	0.185
KAT5	SMARCA1	9606.ENSP00000340330	9606.ENSP00000360162	0	0	0	0	0	0.286	0	0	0.286
KAT5	SMARCA4	9606.ENSP00000340330	9606.ENSP00000395654	0	0	0	0	0	0.185	0	0	0.185
KAT6A	SMARCC1	9606.ENSP00000380136	9606.ENSP00000254480	0	0	0	0	0	0.188	0	0	0.188
KAT6A	SMARCC2	9606.ENSP00000380136	9606.ENSP00000267064	0	0	0	0	0	0.188	0	0	0.188
KAT6A	SMARCA5	9606.ENSP00000380136	9606.ENSP00000283131	0	0	0	0	0	0.286	0	0	0.286
KAT6A	RSF1	9606.ENSP00000380136	9606.ENSP00000311513	0	0	0	0.539	0	0.222	0	0	0.222
KAT6A	RUVBL1	9606.ENSP00000380136	9606.ENSP00000318297	0	0	0	0	0	0.188	0	0	0.188
KAT6A	SMARCA1	9606.ENSP00000380136	9606.ENSP00000360162	0	0	0	0	0	0.286	0	0	0.286
KAT6A	PBRM1	9606.ENSP00000380136	9606.ENSP00000378307	0	0	0	0	0	0.186	0	0	0.185
KAT6A	MYSM1	9606.ENSP00000380136	9606.ENSP00000418734	0	0	0	0	0	0.191	0	0	0.191
KAT6A	SMARCA4	9606.ENSP00000380136	9606.ENSP00000395654	0	0	0	0	0	0.185	0	0	0.185
KAT6B	SMARCC1	9606.ENSP00000287239	9606.ENSP00000254480	0	0	0	0	0	0.188	0	0	0.188
KAT6B	SMARCC2	9606.ENSP00000287239	9606.ENSP00000267064	0	0	0	0	0	0.188	0	0	0.188
KAT6B	SMARCA5	9606.ENSP00000287239	9606.ENSP00000283131	0	0	0	0	0	0.286	0	0	0.286
KAT6B	RSF1	9606.ENSP00000287239	9606.ENSP00000311513	0	0	0	0.539	0	0.157	0	0	0.156
KAT6B	MYSM1	9606.ENSP00000287239	9606.ENSP00000418734	0	0	0	0	0	0.191	0	0	0.191
KAT6B	PBRM1	9606.ENSP00000287239	9606.ENSP00000378307	0	0	0	0	0	0.186	0	0	0.185
KAT6B	SMARCA4	9606.ENSP00000287239	9606.ENSP00000395654	0	0	0	0	0	0.185	0	0	0.185
KAT6B	RUVBL1	9606.ENSP00000287239	9606.ENSP00000318297	0	0	0	0	0	0.188	0	0	0.188
KAT6B	SMARCA1	9606.ENSP00000287239	9606.ENSP00000360162	0	0	0	0	0	0.286	0	0	0.286
KAT7	SMARCC1	9606.ENSP00000259021	9606.ENSP00000254480	0	0	0	0	0	0.188	0	0	0.188
KAT7	MYSM1	9606.ENSP00000259021	9606.ENSP00000418734	0	0	0	0	0	0.191	0	0	0.191
KAT7	PBRM1	9606.ENSP00000259021	9606.ENSP00000378307	0	0	0	0	0	0.186	0	0	0.185
KAT7	RSF1	9606.ENSP00000259021	9606.ENSP00000311513	0	0	0	0	0	0.157	0	0	0.156
KAT7	RUVBL1	9606.ENSP00000259021	9606.ENSP00000318297	0	0	0	0	0	0.188	0	0	0.188
KAT7	SMARCC2	9606.ENSP00000259021	9606.ENSP00000267064	0	0	0	0	0	0.188	0	0	0.188
KAT7	SMARCA4	9606.ENSP00000259021	9606.ENSP00000395654	0	0	0	0	0	0.185	0	0	0.185
KAT7	SMARCA1	9606.ENSP00000259021	9606.ENSP00000360162	0	0	0	0	0	0.286	0	0	0.286
KAT7	SMARCA5	9606.ENSP00000259021	9606.ENSP00000283131	0	0	0	0	0	0.286	0	0	0.286
KAT8	SMARCC1	9606.ENSP00000406037	9606.ENSP00000254480	0	0	0	0	0	0.188	0	0	0.188
KAT8	SMARCC2	9606.ENSP00000406037	9606.ENSP00000267064	0	0	0	0	0	0.188	0	0	0.188
KAT8	SMARCA5	9606.ENSP00000406037	9606.ENSP00000283131	0	0	0	0	0	0.286	0	0	0.286
KAT8	RSF1	9606.ENSP00000406037	9606.ENSP00000311513	0	0	0	0	0	0.157	0	0	0.156
KAT8	RUVBL1	9606.ENSP00000406037	9606.ENSP00000318297	0	0	0	0	0	0.188	0	0	0.188
KAT8	SMARCA1	9606.ENSP00000406037	9606.ENSP00000360162	0	0	0	0	0	0.286	0	0	0.286
KAT8	PBRM1	9606.ENSP00000406037	9606.ENSP00000378307	0	0	0	0	0	0.186	0	0	0.185
KAT8	SMARCA4	9606.ENSP00000406037	9606.ENSP00000395654	0	0	0	0	0	0.185	0	0	0.185
KAT8	MYSM1	9606.ENSP00000406037	9606.ENSP00000418734	0	0	0	0	0	0.191	0	0	0.191
MYSM1	SETD1A	9606.ENSP00000418734	9606.ENSP00000262519	0	0	0	0	0	0.191	0	0	0.191
MYSM1	SMARCA5	9606.ENSP00000418734	9606.ENSP00000283131	0	0	0	0	0	0.314	0	0	0.313
MYSM1	UBXN7	9606.ENSP00000418734	9606.ENSP00000296328	0	0	0	0	0	0.157	0	0	0.156
MYSM1	SMARCA1	9606.ENSP00000418734	9606.ENSP00000360162	0	0	0	0	0	0.314	0	0	0.313
MYSM1	SIN3B	9606.ENSP00000418734	9606.ENSP00000369131	0	0	0	0	0	0.185	0	0	0.185
MYSM1	PBRM1	9606.ENSP00000418734	9606.ENSP00000378307	0	0	0	0	0	0.372	0	0	0.372
MYSM1	SIN3A	9606.ENSP00000418734	9606.ENSP00000378402	0	0	0	0	0	0.185	0	0	0.185
MYSM1	SMARCA4	9606.ENSP00000418734	9606.ENSP00000395654	0	0	0	0	0	0.733	0	0	0.733
PARP1	SMARCA5	9606.ENSP00000355759	9606.ENSP00000283131	0	0	0	0	0	0.187	0	0	0.187
PARP1	UBXN7	9606.ENSP00000355759	9606.ENSP00000296328	0	0	0	0	0	0.158	0	0	0.157
PARP1	PGR	9606.ENSP00000355759	9606.ENSP00000325120	0	0	0	0	0	0.320	0	0	0.319
PARP1	USF1	9606.ENSP00000355759	9606.ENSP00000357000	0	0	0	0	0	0.242	0	0	0.241
PARP1	SMARCA1	9606.ENSP00000355759	9606.ENSP00000360162	0	0	0	0	0	0.473	0	0	0.473
PARP1	SMARCA4	9606.ENSP00000355759	9606.ENSP00000395654	0	0	0	0	0	0.269	0	0	0.269
PBRM1	SMARCC1	9606.ENSP00000378307	9606.ENSP00000254480	0	0	0	0	0	0.819	0	0	0.819
PBRM1	SETD1A	9606.ENSP00000378307	9606.ENSP00000262519	0	0	0	0	0	0.195	0	0	0.195
PBRM1	SMARCC2	9606.ENSP00000378307	9606.ENSP00000267064	0	0	0	0	0	0.945	0	0	0.945
PBRM1	SMARCA5	9606.ENSP00000378307	9606.ENSP00000283131	0	0	0	0	0	0.308	0	0	0.307
PBRM1	UBXN7	9606.ENSP00000378307	9606.ENSP00000296328	0	0	0	0	0	0.173	0	0	0.172
PBRM1	RUVBL1	9606.ENSP00000378307	9606.ENSP00000318297	0	0	0	0	0	0.178	0	0	0.177
PBRM1	PGR	9606.ENSP00000378307	9606.ENSP00000325120	0	0	0	0	0	0.194	0	0	0.194
PBRM1	SMARCA1	9606.ENSP00000378307	9606.ENSP00000360162	0	0	0	0	0	0.308	0	0	0.307
PBRM1	POLE3	9606.ENSP00000378307	9606.ENSP00000363286	0	0	0	0	0	0.193	0	0	0.193
PBRM1	SIN3B	9606.ENSP00000378307	9606.ENSP00000369131	0	0	0	0	0	0.262	0	0	0.262
PBRM1	SIN3A	9606.ENSP00000378307	9606.ENSP00000378402	0	0	0	0	0	0.262	0	0	0.262
PBRM1	SMARCA4	9606.ENSP00000378307	9606.ENSP00000395654	0	0	0	0.542	0	0.823	0	0	0.823
PGR	SMARCA1	9606.ENSP00000325120	9606.ENSP00000360162	0	0	0	0	0	0.404	0	0	0.404
POLE3	SMARCA5	9606.ENSP00000363286	9606.ENSP00000283131	0	0	0	0	0	0.686	0	0	0.686
POLE3	SMARCA1	9606.ENSP00000363286	9606.ENSP00000360162	0	0	0	0	0	0.543	0	0	0.543
POLE3	SMARCA4	9606.ENSP00000363286	9606.ENSP00000395654	0	0	0	0	0	0.180	0	0	0.179
POLR1C	POLR2C	9606.ENSP00000361465	9606.ENSP00000219252	0	0	0	0.715	0	0.515	0	0	0.515
POLR1C	SETD1A	9606.ENSP00000361465	9606.ENSP00000262519	0	0	0	0	0	0.260	0	0	0.260
POLR1C	SMARCA5	9606.ENSP00000361465	9606.ENSP00000283131	0	0	0	0	0	0.568	0	0	0.568
POLR1C	UBXN7	9606.ENSP00000361465	9606.ENSP00000296328	0	0	0	0	0	0.388	0	0	0.388
POLR1C	RUVBL1	9606.ENSP00000361465	9606.ENSP00000318297	0	0	0	0	0	0.363	0	0	0.363
POLR1C	SMARCA1	9606.ENSP00000361465	9606.ENSP00000360162	0	0	0	0	0	0.291	0	0	0.290
POLR1C	SMARCA4	9606.ENSP00000361465	9606.ENSP00000395654	0	0	0	0	0	0.291	0	0	0.290
POLR1C	POLR2F	9606.ENSP00000361465	9606.ENSP00000403852	0	0	0	0	0	0.953	0	0	0.953
POLR2C	SMARCA5	9606.ENSP00000219252	9606.ENSP00000283131	0	0	0	0	0	0.291	0	0	0.290
POLR2C	SMARCA1	9606.ENSP00000219252	9606.ENSP00000360162	0	0	0	0	0	0.291	0	0	0.290
POLR2C	SMARCA4	9606.ENSP00000219252	9606.ENSP00000395654	0	0	0	0	0	0.291	0	0	0.290
POLR2C	SETD1A	9606.ENSP00000219252	9606.ENSP00000262519	0	0	0	0	0	0.260	0	0	0.260
POLR2C	UBXN7	9606.ENSP00000219252	9606.ENSP00000296328	0	0	0	0	0	0.388	0	0	0.388
POLR2C	POLR2F	9606.ENSP00000219252	9606.ENSP00000403852	0	0	0	0	0	0.999	0	0	0.999
POLR2F	SMARCA5	9606.ENSP00000403852	9606.ENSP00000283131	0	0	0	0	0	0.318	0	0	0.317
POLR2F	UBXN7	9606.ENSP00000403852	9606.ENSP00000296328	0	0	0	0	0	0.555	0	0	0.555
POLR2F	SMARCA1	9606.ENSP00000403852	9606.ENSP00000360162	0	0	0	0	0	0.318	0	0	0.317
POLR2F	SMARCA4	9606.ENSP00000403852	9606.ENSP00000395654	0	0	0	0	0	0.318	0	0	0.317
RBBP4	SETD1A	9606.ENSP00000362592	9606.ENSP00000262519	0	0	0	0	0	0.262	0	0	0.262
RBBP4	SMARCA5	9606.ENSP00000362592	9606.ENSP00000283131	0	0	0	0	0	0.831	0	0	0.831
RBBP4	USF1	9606.ENSP00000362592	9606.ENSP00000357000	0	0	0	0	0	0.377	0	0	0.377
RBBP4	SMARCA1	9606.ENSP00000362592	9606.ENSP00000360162	0	0	0	0	0	0.479	0	0	0.479
RBBP4	SMARCA4	9606.ENSP00000362592	9606.ENSP00000395654	0	0	0	0	0	0.308	0	0	0.308
RBBP4	SIN3B	9606.ENSP00000362592	9606.ENSP00000369131	0	0	0	0	0	0.368	0	0	0.368
RBBP4	SIN3A	9606.ENSP00000362592	9606.ENSP00000378402	0	0	0	0	0	0.555	0	0	0.555
RBBP4	RBBP7	9606.ENSP00000362592	9606.ENSP00000369424	0	0	0	0.984	0	0.888	0	0	0.888
RBBP7	SETD1A	9606.ENSP00000369424	9606.ENSP00000262519	0	0	0	0	0	0.262	0	0	0.262
RBBP7	SMARCA5	9606.ENSP00000369424	9606.ENSP00000283131	0	0	0	0	0	0.299	0	0	0.299
RBBP7	USF1	9606.ENSP00000369424	9606.ENSP00000357000	0	0	0	0	0	0.377	0	0	0.377
RBBP7	SMARCA1	9606.ENSP00000369424	9606.ENSP00000360162	0	0	0	0	0	0.435	0	0	0.435
RBBP7	SIN3B	9606.ENSP00000369424	9606.ENSP00000369131	0	0	0	0	0	0.838	0	0	0.838
RBBP7	SIN3A	9606.ENSP00000369424	9606.ENSP00000378402	0	0	0	0	0	0.537	0	0	0.537
RSF1	SMARCA5	9606.ENSP00000311513	9606.ENSP00000283131	0	0	0	0	0	0.472	0	0	0.472
RSF1	SMARCA1	9606.ENSP00000311513	9606.ENSP00000360162	0	0	0	0	0	0.400	0	0	0.400
RSF1	RUVBL1	9606.ENSP00000311513	9606.ENSP00000318297	0	0	0	0	0	0.158	0	0	0.157
RUVBL1	SMARCC2	9606.ENSP00000318297	9606.ENSP00000267064	0	0	0	0	0	0.594	0	0	0.594
RUVBL1	SMARCA5	9606.ENSP00000318297	9606.ENSP00000283131	0	0	0	0	0	0.499	0	0	0.499
RUVBL1	SMARCA4	9606.ENSP00000318297	9606.ENSP00000395654	0	0	0	0	0	0.186	0	0	0.185
RUVBL1	SMARCA1	9606.ENSP00000318297	9606.ENSP00000360162	0	0	0	0	0	0.803	0	0	0.803
RUVBL1	TFPT	9606.ENSP00000318297	9606.ENSP00000375639	0	0	0	0	0	0.490	0	0	0.489
SETD1A	SMARCC1	9606.ENSP00000262519	9606.ENSP00000254480	0	0	0	0	0	0.260	0	0	0.260
SETD1A	SMARCC2	9606.ENSP00000262519	9606.ENSP00000267064	0	0	0	0	0	0.260	0	0	0.260
SETD1A	UBXN7	9606.ENSP00000262519	9606.ENSP00000296328	0	0	0	0	0	0.261	0	0	0.260
SETD1A	USF1	9606.ENSP00000262519	9606.ENSP00000357000	0	0	0	0	0	0.384	0	0	0.384
SETD1A	SMARCA5	9606.ENSP00000262519	9606.ENSP00000283131	0	0	0	0	0	0.164	0	0	0.163
SETD1A	SMARCA4	9606.ENSP00000262519	9606.ENSP00000395654	0	0	0	0	0	0.164	0	0	0.163
SETD1A	SMARCA1	9606.ENSP00000262519	9606.ENSP00000360162	0	0	0	0	0	0.363	0	0	0.363
SIN3A	SMARCC1	9606.ENSP00000378402	9606.ENSP00000254480	0	0	0	0	0	0.391	0	0	0.391
SIN3A	SMARCC2	9606.ENSP00000378402	9606.ENSP00000267064	0	0	0	0	0	0.251	0	0	0.251
SIN3A	SMARCA5	9606.ENSP00000378402	9606.ENSP00000283131	0	0	0	0	0	0.571	0	0	0.571
SIN3A	SMARCA1	9606.ENSP00000378402	9606.ENSP00000360162	0	0	0	0	0	0.338	0	0	0.338
SIN3A	SIN3B	9606.ENSP00000378402	9606.ENSP00000369131	0	0	0	0.943	0	0.570	0	0	0.570
SIN3A	SMARCA4	9606.ENSP00000378402	9606.ENSP00000395654	0	0	0	0	0	0.459	0	0	0.459
SIN3B	SMARCC1	9606.ENSP00000369131	9606.ENSP00000254480	0	0	0	0	0	0.192	0	0	0.192
SIN3B	SMARCC2	9606.ENSP00000369131	9606.ENSP00000267064	0	0	0	0	0	0.192	0	0	0.192
SIN3B	SMARCA5	9606.ENSP00000369131	9606.ENSP00000283131	0	0	0	0	0	0.338	0	0	0.338
SIN3B	SMARCA1	9606.ENSP00000369131	9606.ENSP00000360162	0	0	0	0	0	0.338	0	0	0.338
SIN3B	SMARCA4	9606.ENSP00000369131	9606.ENSP00000395654	0	0	0	0	0	0.326	0	0	0.326
SMARCA1	SMARCC1	9606.ENSP00000360162	9606.ENSP00000254480	0	0	0	0	0	0.858	0	0	0.858
SMARCA1	SMARCC2	9606.ENSP00000360162	9606.ENSP00000267064	0	0	0	0	0	0.858	0	0	0.858
SMARCA1	SMARCA5	9606.ENSP00000360162	9606.ENSP00000283131	0	0	0	0.981	0	0.816	0	0	0.816
SMARCA1	UBXN7	9606.ENSP00000360162	9606.ENSP00000296328	0	0	0	0	0	0.301	0	0	0.301
SMARCA1	USF1	9606.ENSP00000360162	9606.ENSP00000357000	0	0	0	0	0	0.411	0	0	0.411
SMARCA1	TTF2	9606.ENSP00000360162	9606.ENSP00000358478	0	0	0	0.579	0	0.292	0	0	0.292
SMARCA1	TFPT	9606.ENSP00000360162	9606.ENSP00000375639	0	0	0	0	0	0.387	0	0	0.386
SMARCA1	SMARCA4	9606.ENSP00000360162	9606.ENSP00000395654	0	0	0	0.779	0	0.835	0	0	0.835
SMARCA4	SMARCC1	9606.ENSP00000395654	9606.ENSP00000254480	0	0	0	0	0	0.962	0	0	0.962
SMARCA4	SMARCC2	9606.ENSP00000395654	9606.ENSP00000267064	0	0	0	0	0	0.961	0	0	0.961
SMARCA4	UBXN7	9606.ENSP00000395654	9606.ENSP00000296328	0	0	0	0	0	0.364	0	0	0.364
SMARCA4	USF1	9606.ENSP00000395654	9606.ENSP00000357000	0	0	0	0	0	0.324	0	0	0.324
SMARCA5	SMARCC1	9606.ENSP00000283131	9606.ENSP00000254480	0	0	0	0	0	0.627	0	0	0.627
SMARCA5	SMARCC2	9606.ENSP00000283131	9606.ENSP00000267064	0	0	0	0	0	0.833	0	0	0.833
SMARCA5	TTF2	9606.ENSP00000283131	9606.ENSP00000358478	0	0	0	0.574	0	0.202	0	0	0.202
SMARCA5	UBXN7	9606.ENSP00000283131	9606.ENSP00000296328	0	0	0	0	0	0.301	0	0	0.301
SMARCA5	USF1	9606.ENSP00000283131	9606.ENSP00000357000	0	0	0	0	0	0.411	0	0	0.411
SMARCC1	UBXN7	9606.ENSP00000254480	9606.ENSP00000296328	0	0	0	0	0	0.157	0	0	0.156
SMARCC1	SMARCC2	9606.ENSP00000254480	9606.ENSP00000267064	0	0	0	0.962	0	0.847	0	0	0.847
SMARCC2	UBXN7	9606.ENSP00000267064	9606.ENSP00000296328	0	0	0	0	0	0.157	0	0	0.156
