# Supplementary material for: A pan-cancer bioinformatic analysis of the carcinogenic role of SMARCA1 in human carcinomas
Source: PLoS One. 2022 Sep 20;17(9):e0274823. doi: 10.1371/journal.pone.0274823 (PMC9488775; doi:10.1371/journal.pone.0274823)
Supplement: S1 File — (ZIP) [file pone.0274823.s006.zip › smarca1.correlation top 100.xls]

## Sheet: smarca1.correlation top 100.xls
Gene Symbol
OCRL
EID1
GPRASP2
MAP9
DYNLL2
NDFIP1
CASC4
HDHD2
CCDC121
SERINC1
TCEAL8
C10orf32
ZBTB22
GLT8D1
PJA2
GNPDA2
TCAF1
ERLEC1
ZMYND11
CTC-559E9.1
MATR3
SLC26A11
OCIAD1
MCFD2
UPRT
ZNF542P
BEX4
PEX12
USP27X-AS1
TTC3P1
BHLHB9
TRIM23
MRFAP1
USP47
NBR1
TSPYL1
MRFAP1L1
CTC-351M12.1
RP4-769N13.6
TXNDC15
TBCEL
OAZ2
ZBTB4
UBR3
SEC22C
HNRNPH2
PRKAR1A
ZSCAN18
ZCWPW2
BAIAP2-AS1
ARL14EP
RNF20
SNRPN
NEK1
ZFAND3
WDR35
PYGO1
TMEM263
TMED4
ARMCX4
SKP1
ZNF181
C11orf58
FBXO8
EIF3J-AS1
ARMCX1
TRIM39
KIF1BP
MPDZ
BLOC1S6
NBEA
DHFRL1
FUBP3
NGFRAP1
PRMT9
PRDM5
DZIP3
PJA1
ARMCX2
ZNF582
ZNF415
TMEM167B
TRAM2-AS1
TIGD7
EXTL2
HSDL1
ZNF821
SCOC
SCARB2
JMY
MTERF2
CGRRF1
TTC3
LRCH2
ZNF112
ALDH9A1
SLC30A9
UMAD1
SARAF
GABARAPL2
