# Supplementary material for: A pan-cancer bioinformatic analysis of the carcinogenic role of SMARCA1 in human carcinomas
Source: PLoS One. 2022 Sep 20;17(9):e0274823. doi: 10.1371/journal.pone.0274823 (PMC9488775; doi:10.1371/journal.pone.0274823)
Supplement: S1 File — (ZIP) [file pone.0274823.s006.zip › stata code.txt]

 metan HR lci uci, label(namevar=var1) fixed effect(HR) by(subgroup) xlabel(0.4,1,2) force null(1)


metan loghr loglci loguci, label(namevar=var1) fixed effect(HR) by(group) eform 
